# Supplementary material for: Investigating Distinct Skin Microbial Communities and Skin Metabolome Profiles in Atopic Dermatitis
Source: Int J Mol Sci. 2024 May 10;25(10):5211. doi: 10.3390/ijms25105211 (PMC11121500; doi:10.3390/ijms25105211)
Supplement: Supplementary file 1 [file ijms-25-05211-s001.zip]

Archive with 1 entries (1 files):
- ijms-2950061-supplementary.pdf
